# Supplementary material for: Impact of Flipped Classroom Instruction on Brain-Mediated Motor Skill Performance in University Students: A Systematic Review and Meta-Analysis
Source: Brain Sci. 2025 May 14;15(5):501. doi: 10.3390/brainsci15050501 (PMC12110293; doi:10.3390/brainsci15050501)
Supplement: Supplementary file 1 [file brainsci-15-00501-s001.zip]

Archive with 1 entries (1 files):
- brainsci-3633909-supplementary.pdf
